# Supplementary material for: Major Adverse Kidney Events Are Associated with the Aquaporin 5 -1364A/C Promoter Polymorphism in Sepsis: A Prospective Validation Study
Source: Cells. 2020 Apr 7;9(4):904. doi: 10.3390/cells9040904 (PMC7226758; doi:10.3390/cells9040904)
Supplement: Supplementary file 1 [file cells-09-00904-s001.zip]

Archive with 5 entries (4 files):
- TableS1.pdf
- __MACOSX/
- __MACOSX/._TableS1.pdf
- TableS2.pdf
- __MACOSX/._TableS2.pdf
